# Supplementary material for: Impact of assimilable nitrogen availability in glucose uptake kinetics in Saccharomyces cerevisiae during alcoholic fermentation
Source: Microb Cell Fact. 2012 Jul 30;11:99. doi: 10.1186/1475-2859-11-99 (PMC3503800; doi:10.1186/1475-2859-11-99)
Supplement: Additional file 1 — CCC-Biclusters of the transcriptional changes occurring following ammonium supplementation (RF) to the nitrogen-limited fermentation (LF). Two incubation time periods were compared following 80 h of LF fermentation (a control time point): i) after 8 h of incubation following ammonium supplementation (period 1) and ii) after a period of incubation extending from 8 to 24 h following ammonium supplementation (period 2). The transcriptional alterations during the selected periods are shown under parenthesis as U (Upregulation), D (Downregulation) and N (No changes registered). [file 1475-2859-11-99-S1.xls]

## Sheet: Sheet1
Additional file 1
Bicluster A (UD)	Bicluster B (NU)	Bicluster C (DN)	Bicluster D (NN)
AAD14	AAD6	AAC1	AAD15
ABF2	ABP1	AAD10	AAD16
ABM1	ACB1	AAH1	AAD3
ABP140	ACE2	ABZ2	AAD4
ACC1	ACH1	ACA1	AAR2
ACM1	ACN9	ACK1	AAT2
ADD66	ADE3	ADE16	ABC1
ADE13	AFR1	ADY3	ABF1
ADE17	AFT1	AFG2	ABZ1
ADE2	AGP2	AFG3	ACF2
ADE4	AGX1	AGA1	ACO1
ADE6	AHP1	AGE1	ACP1
ADH3	ALD2	AGP1	ACS1
ADH4	ALD3	AIR1	ACS2
ADH5	ALD4	AKR2	ADD37
ADK1	APE2	ALB1	ADE12
ADO1	APN2	ANP1	ADH6
AEP2	ARG8	APJ1	ADI1
AGE2	ARN2	APM2	ADP1
AHA1	ARO2	APS3	ADY2
AIR2	ARO80	APT1	AEP3
ALD6	ASF2	APT2	AFG1
ALG13	ASH1	ARF3	AFT2
ALG3	ATG12	ARG80	AGC1
ALG5	ATG14	ARL3	AHC2
ALG8	ATG19	ARP10	AIP1
ALK1	ATG27	ARP7	AKR1
ALK2	ATG4	ARP8	ALA1
AME1	ATG9	ARX1	ALG1
ANT1	ATO3	ASI2	ALG9
AOS1	ATP1	ASK10	ALO1
APL3	ATP10	ASM4	ALP1
APL4	ATP16	AST2	ALR1
APM1	ATP19	ATE1	ALR2
APQ12	ATP4	ATG1	AMD1
APS1	BAP3	ATG15	AMD2
AQY2	BBC1	ATG3	AMN1
ARD1	BDF2	ATG8	ANB1
ARF1	BIO5	ATH1	APA2
ARF2	BIR1	ATM1	APC5
ARG2	BNA5	ATP17	APC9
ARG82	BNA6	AVL9	APD1
ARL1	BUB1	AVT3	APE3
ARO1	CBS1	AVT6	APP1
ARO3	CCH1	AYT1	APS2
ARO4	CDC4	BAP2	AQR1
ARP4	CDS1	BAS1	ARA1
ARP5	CHS7	BCK1	ARB1
ARR2	CIK1	BCK2	ARC15
ARV1	CKS1	BCP1	ARC18
ASE1	CLC1	BCY1	ARC35
ASI1	COG5	BFR2	ARC40
ASI3	COQ5	BIK1	ARE1
ASN1	COR1	BIT2	ARE2
ATG10	COX13	BLM10	ARG1
ATG16	COX19	BMS1	ARG3
ATP11	COX5b	BNI5	ARG4
ATP15	CPA2	BOI2	ARG5.6
ATP20	CPR6	BPT1	ARG81
ATP3	CUE5	BRE2	ARH1
ATP7	CUP9	BRE4	ARO10
ATX2	CYC8	BRF1	ARO8
AVO1	CYR1	BRX1	ARO9
AXL1	DAK2	BSC1	ARP1
BAR1	DAN2	BSC5	ARP2
BBP1	DCI1	BSC6	ARP3
BCS1	DCS2	BTN2	ARP6
BEM2	DDR48	BUB2	ARP9
BEM4	DIA3	BUD17	ARR3
BET1	DLD2	BUD20	ASC1
BET3	DMA2	BUD21	ASF1
BET4	DTR1	BUD22	ASG1
BET5	DYN1	BUD27	ASP1
BFA1	EBS1	BUD32	AST1
BFR1	ECM2	BUR2	ATF1
BGL2	EDS1	BUR6	ATF2
BNA4	EEB1	BZZ1	ATG11
BNR1	EMI1	CAF120	ATG17
BRR1	EMI2	CAF130	ATG18
BSP1	EMP46	CAF40	ATG21
BST1	ERR1	CAJ1	ATG22
BUB3	ERR2	CAM1	ATG5
BUD16	ESA1	CAN1	ATG7
BUD19	ESS1	CAT2	ATP14
BUD28	ETR1	CAT8	ATP2
BUD4	EXG2	CBK1	ATP22
BUG1	FAA3	CBP4	ATP5
CAC2	FAT1	CCC1	ATR1
CAF16	FET3	CCP1	AUS1
CAF20	FIT1	CCR4	AVO2
CAP1	FIT2	CCS1	AVT1
CBC2	FIT3	CCT2	AVT2
CBP3	FLO5	CCT4	AVT7
CBP6	FMO1	CCT6	AYR1
CCT7	FMP33	CCT8	BAT2
CDC11	FMP36	CCZ1	BDF1
CDC20	FPR2	CDC1	BDH1
CDC3	FRE4	CDC123	BEM3
CDC31	FRT2	CDC13	BIG1
CDC33	FSP2	CDC16	BIO3
CDC43	FTR1	CDC34	BMH1
CDC5	FUN14	CDC37	BMH2
CDC73	GAD1	CDC40	BOP2
CDC8	GAL1	CDC53	BPL1
CHS1	GAR1	CDC55	BRE5
CIA1	GAS4	CDD1	BRO1
CIN8	GBP2	CEF1	BSC4
CIS3	GCN5	CFT1	BTS1
CIT2	GGA1	CGI121	BUD23
CKB2	GIS2	CHA1	BUD3
CLB1	GLG1	CHD1	BUD5
CLB2	GLK1	CIC1	BUD7
CLG1	GON7	CIN1	BUD9
CLN1	GPB1	CIN4	BUL1
CLU1	GPD2	CLB3	CAD1
CMD1	GPT2	CLF1	CAF17
CMK2	GRE3	CNB1	CAK1
CNM67	GRX1	CNN1	CAP2
COF1	GSC2	COS111	CAR1
COG2	GSH1	COX5a	CAR2
COG3	GSY2	COX7	CAT5
COG4	GYP6	COX9	CAX4
COG7	HAM1	CPD1	CBF2
COP1	HAP1	CPR2	CBP1
COX17	HLJ1	CPR7	CBS2
COX18	HMG2	CPT1	CBT1
COX23	HNT1	CRP1	CCA1
COX6	HOF1	CRS5	CCE1
COY1	HOG1	CSE2	CCT3
CPR8	HOR2	CSL4	CDC15
CRZ1	HRT1	CSN9	CDC2
CSE4	HSP104	CSR2	CDC23
CSI2	HSP150	CTA1	CDC36
CSM4	HSP26	CTF8	CDC46
CST9	HSP31	CTI6	CDC47
CTF18	HSP42	CTK1	CDC48
CTH1	HSP78	CTK3	CDC50
CTR86	HSP82	CTL1	CDC54
CTR9	HXT11	CUE4	CDH1
CUS1	HXT13	CUP1-1	CEG1
CWH36	HXT3	CUP1-2	CEM1
CWP2	HXT4	CWC21	CFD1
CYB2	HXT6	CWC22	CFT2
CYC2	HXT7	CWC24	CHA4
DAD2	HXT8	DAL5	CHK1
DAM1	HXT9	DAL80	CHO1
DED81	ICY1	DAL81	CHO2
DEM1	ICY2	DAN4	CHS2
DER1	IES6	DAP2	CHS5
DFM1	IKS1	DAT1	CHS6
DHR2	JAC1	DBF20	CIS1
DIA1	JIP4	DBP1	CIT1
DIA4	KEM1	DBP2	CKB1
DIB1	KIP3	DBP7	CKI1
DIG2	KRE29	DBP8	CLB5
DLD1	KTR4	DBP9	CLN3
DLD3	KTR7	DBR1	CLP1
DLT1	LDB17	DCR2	CMK1
DNF3	LOT6	DDC1	CMP2
DNM1	LYS21	DDI1	CNA1
DOG1	MAD3	DDI2	COQ10
DOM34	MAK32	DDP1	COQ2
DOT1	MAS6	DDR2	COQ4
DPB2	MCR1	DEF1	COQ6
DPH1	MDH1	DEG1	COQ9
DSF2	MDJ2	DFG16	COT1
DSL1	MDS3	DGA1	COX11
DUS1	MF(ALPHA)2	DID2	COX12
DUT1	MGA2	DID4	COX14
DYN3	MIA40	DIG1	COX15
DYS1	MNR2	DIM1	COX8
EAF7	MOG1	DIP2	CPA1
ECI1	MPM1	DIP5	CPR1
ECM17	MPS2	DJP1	CPR3
ECM18	MRH1	DLS1	CPR4
ECM33	MRPL19	DMA1	CPR5
ECM7	MRPL28	DNF1	CPS1
EFT1	MRPL8	DOS2	CRD1
EFT2	MSH4	DOT5	CRF1
EGD2	MST1	DOT6	CRM1
ELM1	MST27	DPB3	CRT10
ELO1	MTH1	DPH2	CSG2
EMP70	MTQ1	DPH5	CSH1
ENO1	MYO3	DPL1	CSI1
ENO2	NAB6	DPS1	CSN12
EPT1	NAT4	DRS1	CSR1
ERD1	NFT1	DSK2	CTF13
ERG4	NKP2	DST1	CTF19
ERJ5	NOP12	DUR1.2	CTF3
ERP2	NOP13	DUS3	CTK2
ERP3	NSL1	EAF3	CTM1
ERV41	NTH2	EAF5	CTR1
ERV46	OPI10	EAF6	CTR3
ESC2	OSW2	EAP1	CTS1
ESP1	PAC11	EBP2	CTT1
EST1	PAI3	ECM1	CUL3
EUG1	PAN1	ECM13	CUP5
EXO70	PAU2	ECM15	CWC23
EXO84	PAU5	ECM16	CWP1
FAB1	PAU7	ECM37	CYB5
FAR10	PBN1	ECM4	CYC7
FAR8	PDC6	ECM9	CYK3
FBA1	PDH1	EDC2	CYT1
FIN1	PEP8	ELA1	DAK1
FIR1	PET112	ELP2	DAL2
FKH1	PET117	ELP3	DAL3
FKS1	PET122	ELP4	DAL4
FMP13	PET191	ELP6	DAL7
FMP29	PET309	EMG1	DAN3
FMP32	PEX2	EMI5	DCC1
FMP37	PEX29	ENA2	DCG1
FMP51	PGM2	ENP1	DCN1
FOL2	PHB2	ENP2	DCS1
FYV12	PHM8	ENT5	DED1
FYV4	PHO11	ERB1	DFR1
GAB1	PHO4	ERG10	DIE2
GAS3	PHR1	ERG25	DIN7
GAS5	PIG2	ERG3	DIS3
GAT3	PIH1	ERG5	DIT1
GCD6	PIR1	ESBP6	DML1
GCN1	PIR3	ESC1	DNL4
GCN2	PKH1	ESF2	DOA1
GDA1	PMA2	FAA2	DOA4
GDE1	PMC1	FAF1	DOG2
GDH1	PMP1	FAL1	DON1
GET1	PNC1	FAR3	DPP1
GET3	POR2	FCF1	DSE1
GIC2	PPA1	FCP1	DSE2
GIM3	PPX1	FCY2	DSE4
GIM5	PPZ2	FES1	DSS1
GIN4	PRE1	FHL1	DUR3
GIT1	PRM2	FKH2	ECM10
GLC7	PRP40	FLC2	ECM14
GLN1	PRP45	FLO10	ECM19
GLO3	PRP5	FMN1	ECM21
GNA1	PRY1	FMP24	ECM22
GND1	PSP1	FMP34	ECM30
GNT1	PST1	FMP43	ECM31
GPI1	PTK2	FMP52	ECM38
GPI11	PXA2	FOB1	EDE1
GPI13	PYC2	FPR3	EGT2
GPI14	PYK2	FPR4	EHD3
GPI2	RAI1	FPS1	EHT1
GPM1	RAS2	FRE1	EMP47
GPM2	RDS3	FRE7	ENT3
GRS1	REC102	FRS2	EPS1
GRX3	RFS1	FSH2	ERD2
GSP1	RIM101	FTH1	ERG1
GTR2	RML2	FUI1	ERG11
GWT1	RNH203	FUM1	ERG12
HAL1	ROT2	FUN12	ERG13
HAP4	RPB11	FUN19	ERG2
HCH1	RPD3	FUN26	ERG24
HCS1	RPN2	FUR1	ERG26
HDA3	RPN3	FUR4	ERG27
HEK2	RPT3	FYV5	ERG28
HEM12	RRD1	FYV7	ERG6
HEM13	RRN5	FYV8	ERG7
HFA1	RSB1	FZF1	ERG8
HFI1	RSC8	GAL11	ERG9
HHF1	RSM19	GAP1	ERR3
HHF2	RVS161	GAT1	ERS1
HHT1	SAM35	GAT2	ERV2
HIS4	SBE22	GCD1	EXG1
HIS7	SCO2	GCD10	FAA4
HKR1	SCT1	GCD11	FAD1
HMLALPHA1	SDS24	GCD14	FAP1
HOM2	SEC26	GCD2	FAR11
HOM3	SED1	GCN3	FAR7
HOM6	SEN15	GCR2	FBP26
HOT13	SGF29	GCY1	FCY1
HPR5	SHR5	GDH2	FCY21
HSC82	SIC1	GDS1	FCY22
HSL1	SLA2	GEA2	FDH2
HSP10	SLC1	GET2	FEN2
HST1	SLM3	GFD1	FET5
HST3	SLT2	GID7	FKS3
HST4	SNF1	GID8	FLC1
HTA1	SNX4	GIR2	FMC1
HTA2	SOV1	GIS1	FMP12
HTB1	SPR28	GLC8	FMP22
HTB2	SPS100	GLE1	FMP27
HTD2	SRB2	GLG2	FMP30
HUA2	SRL3	GLN3	FMP35
HUT1	SSA1	GLO4	FMP41
HXT2	SSA4	GLR1	FMP42
HYS2	SSE2	GPB2	FMS1
IDP1	SSK1	GPI16	FPR1
IDP3	STE5	GPR1	FRE5
IES5	STF1	GRE1	FRE6
IFM1	STN1	GRE2	FRE8
ILM1	STP3	GSF2	FRQ1
ILV3	SUT1	GSM1	FRT1
ILV5	TAD2	GTO1	FUS2
IMD2	TAF2	GTO3	FZO1
IMD3	TGL2	GTT2	GAA1
IME2	TGL3	GUA1	GAC1
IMG2	TGL4	GUT2	GAL2
INM1	THI12	GVP36	GAL4
INP1	THI2	GYL1	GAL80
INP2	THI4	GYP7	GAL83
IOC3	THI5	GZF3	GCV1
IPI1	THR1	HAL5	GCV2
IPL1	TIM21	HAP2	GCV3
IPP1	TIM54	HAP5	GDB1
IQG1	TIP1	HAS1	GEF1
IRA2	TIR1	HCA4	GEM1
IRR1	TIS11	HEF3	GGA2
ISA2	TKL2	HEX3	GIC1
ISM1	TPO2	HGH1	GIM4
ISU2	TPS1	HIP1	GIP4
ISW1	TRR2	HIR1	GIS4
ITC1	TSA2	HIS3	GLC3
IZH2	UBC12	HIS6	GLO1
JEM1	UBP11	HMO1	GOS1
JLP2	UBP16	HMS1	GPD1
JNM1	UBP9	HMS2	GPI10
KAE1	ULA1	HMT1	GPI17
KAP114	URA10	HOP1	GPI18
KAR2	UTP18	HOT1	GPI8
KAR4	UTR1	HPA2	GPX2
KAR5	VBA3	HPA3	GRC3
KCC4	VPS13	HPT1	GRX2
KEL1	VPS24	HRB1	GSP2
KIN28	VPS41	HRP1	GTB1
KIN3	VPS45	HRQ1	GTR1
KIP1	VTH1	HSE1	GTT3
KRE33	VTH2	HSF1	GUD1
KRE6	YAL004w	HSH155	GUP2
KSS1	YAL047w-a	HSH49	GYP1
LAG1	YBL100c	HSP32	GYP5
LAP3	YBR042c	HSP33	HAA1
LCB2	YBR056w	HST2	HAT1
LCB4	YBR063c	HXT15	HAT2
LDB18	YCL049c	HXT17	HBS1
LEU2	YCL068c	HXT5	HCM1
LEU4	YCL073c	HYR1	HEM1
LEU9	YCR006c	IBD2	HEM14
LHS1	YCR045c	IDP2	HEM15
LIP2	YCR049c	IDS2	HEM2
LPP1	YCR051w	IES3	HEM4
LRS4	YCR100c	IFH1	HFD1
LSM1	YDL025c	IGO1	HFM1
LSM12	YDL034w	IKI1	HIF1
LSM6	YDL038c	ILV2	HIM1
LYS12	YDL071c	ILV6	HIS2
LYS14	YDL118w	IME1	HIT1
LYS2	YDL124w	IMH1	HMF1
LYS9	YDL156w	IMP4	HMRA2
MAD2	YDL233w	INO2	HMX1
MAK10	YDR015c	INP52	HNM1
MAM33	YDR095c	IOC2	HNT2
MAP1	YDR248c	IOC4	HOL1
MAS2	YDR271c	IPI3	HOS4
MBA1	YDR274c	IPK1	HPF1
MCD1	YDR282c	IRS4	HRD1
MCM16	YDR332w	ISA1	HRD3
MCM21	YDR357c	ISF1	HSL7
MCT1	YDR370c	IST1	HSM3
MDM20	YDR379c-a	IST3	HSP30
MED11	YDR381c-a	ISU1	HUL4
MEF1	YDR476c	IWR1	HUL5
MEK1	YDR535c	IXR1	HXK1
MES1	YEL008w	JEN1	HXT1
MET1	YEL010w	JID1	HXT10
MET10	YEL020c	JIP5	HYM1
MET14	YEL030c-a	JJJ1	IAH1
MET16	YER030w	JJJ2	ICE2
MET17	YER067w	KAP123	ICT1
MET22	YER130c	KCS1	IDH1
MET3	YER134c	KEL2	IDI1
MET32	YER147c-a	KIC1	IES2
MFB1	YER152c	KIN1	IME4
MGE1	YER188w	KIN2	IML2
MHT1	YFL043C	KIN4	INO1
MID2	YFL054c	KNH1	INO4
MIF2	YFR018c	KNS1	INO80
MIP1	YGL007w	KOG1	INP51
MKT1	YGL146c	KRE1	INP53
MMR1	YGL235w	KTI11	INP54
MMS22	YGR001c	KTI12	IPT1
MNE1	YGR016w	KTR3	IRA1
MNN4	YGR111w	LAG2	IRE1
MNN9	YGR250c	LAS1	ISC1
MNP1	YGR266w	LAS17	ISN1
MNT4	YGR287c	LCD1	IST2
MON1	YGR294w	LCP5	ISY1
MON2	YHL018w	LDB16	IZH3
MPS3	YHL034w-a	LDB19	JHD1
MPT5	YHL046c	LDB7	JSN1
MRC1	YHR035w	LEA1	KAP104
MRP13	YHR087w	LEE1	KAP95
MRP17	YHR145c	LEM3	KAR9
MRP21	YIL060w	LEU3	KGD2
MRP51	YIL141w	LGE1	KHA1
MRP7	YIL142c-a	LHP1	KIN82
MRPL10	YIL174w	LIA1	KKQ8
MRPL13	YIL176c	LOC1	KRE11
MRPL16	YIR024c	LPE10	KRE2
MRPL17	YIR036c	LRP1	KTR5
MRPL24	YIR041w	LSB1	KTR6
MRPL3	YIR043c	LSB5	LAA1
MRPL31	YIR044c	LSC2	LAP4
MRPL32	YJL067w	LSG1	LAS21
MRPL35	YJL132w	LST7	LAT1
MRPL36	YJL199c	MAC1	LCB1
MRPL38	YJL211c	MAG1	LCB5
MRPL39	YJL215c	MAK11	LEU5
MRPL40	YJL216c	MAK16	LIF1
MRPL44	YJR018w	MAK21	LIP5
MRPL49	YJR024c	MAK5	LPD1
MRPL50	YJR037w	MAP2	LRO1
MRPL51	YJR085c	MATALPHA2	LSB3
MRPL6	YJR114w	MBP1	LSB6
MRPL7	YJR120w	MBR1	LSC1
MRPL9	YKL031w	MCH4	LSM2
MRPS8	YKL098w	MCH5	LSP1
MSB2	YKL102c	MCM10	LST4
MSC6	YKL121w	MDH2	LST8
MSD1	YKL131w	MDH3	LTP1
MSF1	YKL137w	MDM30	LUC7
MSH2	YKL151c	MDM31	LYP1
MSM1	YKL177w	MEC1	MAM3
MSN1	YKL202w	MEC3	MAS1
MSN5	YKL215c	MED2	MBF1
MSS1	YKL224c	MED6	MCA1
MSS116	YKR032w	MED7	MCH1
MSS2	YKR047w	MET31	MCK1
MTD1	YKR064w	MET4	MCM22
MTG1	YKR073c	MEU1	MCM6
MUD1	YKR075c	MFT1	MDL1
MUS81	YKR104w	MGM101	MDL2
MVP1	YKR105c	MGS1	MDM36
NAN1	YLL023c	MHR1	MDR1
NAT5	YLL025w	MIC17	MDV1
NBP1	YLL029w	MIG1	MDY2
NCL1	YLL037w	MIG2	MED1
NDJ1	YLL064c	MIG3	MEP1
NET1	YLR004c	MIH1	MEP2
NEW1	YLR012c	MKK1	MEP3
NGG1	YLR072w	MKS1	MET12
NGL1	YLR137w	MLC2	MET8
NGL2	YLR149c	MLP1	MEX67
NHP6a	YLR169w	MLP2	MGA1
NIP1	YLR171w	MLS1	MGR2
NMD4	YLR179c	MMF1	MIC14
NNF2	YLR217w	MMS1	MIR1
NPL6	YLR218c	MMS21	MKK2
NPT1	YLR225c	MMT1	MLF3
NRM1	YLR235c	MND1	MLH2
NSE4	YLR255c	MND2	MLH3
NTG2	YLR297w	MNN5	MMM1
NTO1	YLR334c	MOB1	MMS2
NUF2	YLR374c	MOD5	MMS4
NUP133	YLR413w	MOT2	MMT2
NUP145	YLR460c	MOT3	MNN11
NUP157	YML030w	MRD1	MNN2
NUP170	YML089c	MRL1	MNS1
NUP188	YML101c-a	MRM1	MPA43
NUP2	YML108w	MRM2	MPH1
NUP60	YMR031w-a	MRPL1	MPH2
NUP82	YMR124w	MRPL33	MRH4
NUT1	YMR245w	MRPL37	MRP49
NUT2	YMR279c	MRPL4	MRPL23
OAC1	YMR325w	MRPS16	MRPS17
OCA1	YNL024c	MRPS28	MRS6
OCA2	YNL203c	MRS2	MSB4
OCH1	YNL217w	MRS4	MSE1
OKP1	YNL254c	MSC3	MSG5
OMS1	YNL296w	MSH6	MSH5
ORC2	YNL324w	MSL5	MSS18
ORC4	YNR018w	MSN4	MSS4
ORC5	YNR040w	MSO1	MSS51
ORM1	YNR066c	MTG2	MST28
OSH6	YOL046c	MTQ2	MSW1
OST1	YOL106w	MTR3	MSY1
OST2	YOL131w	MUD2	MTR10
OST3	YOL159c	MUP1	MUM3
OST5	YOL161c	MYO4	MUQ1
PAA1	YOR008c-a	NAB2	MVD1
PAB1	YOR053w	NAB3	MYO5
PAF1	YOR062c	NCB2	NAM7
PAM1	YOR291w	NCE103	NAM9
PAM17	YOR304c-a	NCS2	NAR1
PAP2	YOR343c	NDC1	NAS6
PBP1	YOS9	NDE2	NAT2
PCL2	YPI1	NDL1	NAT3
PCL9	YPL041c	NFS1	NBP2
PDC5	YPL066w	NGL3	NBP35
PDR11	YPL185w	NGR1	NCA2
PDR12	YPL247c	NHA1	NCA3
PDR16	YPR011c	NIP100	NCE102
PDS1	YPR045c	NIP7	NCP1
PDS5	YPR091c	NMA111	NCS6
PDX1	YPR096c	NMD3	NDE1
PEP1	YPR1	NNF1	NDI1
PET100	YPR127w	NOB1	NDT80
PET111	YPR152c	NOC2	NFI1
PET123	YPR195c	NOC3	NHP10
PET127	YPR197c	NOC4	NHX1
PET130	YPS3	NOG2	NIF3
PET20	YPS5	NOP1	NIT1
PET54	YRO2	NOP14	NIT2
PET9	YRR1	NOP15	NMA1
PEX10	ZAP1	NOP16	NMA2
PEX15	ZIP1	NOP2	NMD5
PEX18	ZPS1	NOP4	NPC2
PEX19	ZRT1	NOP53	NPR2
PEX32	ZRT2	NOP6	NTA1
PFA5	ZRT3	NOP7	NTE1
PGI1	ZWF1	NOP8	NUP84
PGU1		NOT3	NUS1
PHO80		NPA3	NYV1
PHO88		NPL4	OAR1
PIK1		NPP1	OAZ1
PIN2		NPR1	OCT1
PIP2		NRK1	ODC1
PKC1		NRP1	OMA1
PKH2		NSA1	OPY1
PLC1		NSE1	ORM2
PMI40		NSG2	OSH7
PMR1		NSP1	OYE2
PMS1		NST1	PAC1
PMT1		NTH1	PAC2
PMT2		NUG1	PAD1
PMT4		NUM1	PAM18
PMT5		NUP1	PAN3
POB3		NUP100	PAN6
POL1		NUP120	PAU3
POL12		NUP159	PAU4
POL2		NUP49	PAU6
POL32		NUP53	PBI2
POL4		NUP57	PCA1
POP4		NVJ1	PCD1
POP6		OAF1	PCL1
PPA2		OGG1	PCL7
PPH3		OLE1	PCM1
PPM1		OM14	PCS60
PPT2		OPT1	PDA1
PRK1		OSH1	PDB1
PRM3		OSH2	PDE2
PRO1		OSM1	PDI1
PRP21		OTU1	PDR17
PRP22		OYE3	PDX3
PRP38		PAT1	PEP3
PRP39		PBP4	PEP4
PRP42		PBS2	PEP7
PRY2		PCF11	PER1
PSF2		PCI8	PET8
PSO2		PCK1	PEX12
PSY3		PCL10	PEX25
PTP2		PCL5	PEX30
PUS5		PCP1	PEX5
PXL1		PDC2	PEX8
PYC1		PDR1	PFK1
QCR7		PDR10	PFK2
QCR9		PEA2	PFK26
QRI1		PET10	PFS2
RAD10		PET494	PGM1
RAD5		PEX1	PHB1
RAD53		PEX11	PHO13
RAD61		PEX13	PHO5
RAM1		PEX14	PHO84
RAV2		PEX21	PHO85
RAX2		PEX22	PIC2
RBK1		PEX28	PIG1
RBL2		PEX3	PIL1
RCE1		PFA3	PIN3
RCL1		PFA4	PLB1
RCY1		PFK27	PLB2
RDI1		PGA2	PLB3
REB1		PGA3	PLM2
REX3		PGD1	PMA1
RFA3		PHD1	PML39
RGA1		PHM7	PMP3
RGD2		PHO12	PMT3
RGP1		PHO2	PMT6
RGR1		PHO23	PMU1
RHB1		PHO8	PNG1
RHR2		PHO86	PNP1
RIC1		PHO90	PNS1
RIF1		PHO91	POM152
RIF2		PIB1	POP5
RIM2		PIN4	POR1
RIT1		PKR1	POS5
RLR1		PMD1	PPG1
RMD6		PML1	PPH21
RMD9		PNO1	PRC1
RNA1		POM34	PRD1
RNH202		POP1	PRE10
RNR1		POT1	PRE3
ROK1		POX1	PRE5
ROM1		PPM2	PRE8
ROM2		PPQ1	PRE9
ROT1		PPR1	PRI1
RPB2		PRB1	PRM1
RPB4		PRE2	PRO2
RPB7		PRE4	PRO3
RPB8		PRE6	PRP28
RPC40		PRE7	PRR1
RPL11a		PRM7	PRS2
RPL11b		PRP11	PRY3
RPL12a		PRP16	PSA1
RPL12b		PRP19	PSD1
RPL13b		PRP2	PSK1
RPL14a		PRP24	PSK2
RPL15b		PRP31	PSY2
RPL16a		PRP4	PTC3
RPL16b		PRP46	PTH2
RPL17a		PRP8	PTM1
RPL18a		PRS1	PUP1
RPL18b		PRS5	PUS1
RPL19b		PRX1	PUT2
RPL1a		PSF3	PUT3
RPL1b		PSH1	PZF1
RPL20b		PSP2	QCR10
RPL21a		PSR1	QCR2
RPL21b		PSR2	QDR3
RPL22a		PSY4	QNS1
RPL23b		PTA1	QRI7
RPL24a		PTI1	QRI8
RPL26a		PTP3	RAD14
RPL26b		PTR2	RAD2
RPL28		PTR3	RAD30
RPL2b		PUF3	RAD57
RPL31b		PUP2	RAD59
RPL33b		PUP3	RAD7
RPL35b		PUS4	RAV1
RPL36a		PUS7	RAX1
RPL37a		PUS9	RBD2
RPL37b		PUT1	RCK2
RPL39		PUT4	RDH54
RPL40a		PWP1	RDR1
RPL40b		PWP2	REC114
RPL42b		PXR1	REC8
RPL4b		QCR6	RED1
RPL5		QRI5	REX2
RPL6a		RAD16	RGA2
RPL6b		RAD24	RGM1
RPL7a		RAD4	RGS2
RPL7b		RAD52	RHO4
RPL8b		RAD54	RIB3
RPL9a		RAD55	RIB4
RPL9b		RAD6	RIM13
RPN12		RAD9	RIM20
RPN4		RAS1	RIM21
RPN7		RAT1	RIM9
RPN8		RBA50	RMD1
RPO26		RCN1	RMD5
RPP0		RCR2	RNA14
RPP1b		RDS2	RNA15
RPS10a		REC107	RNH1
RPS10b		REH1	RNP1
RPS12		REI1	RNR4
RPS13		RER2	RNY1
RPS14a		RET1	ROD1
RPS16b		RFX1	ROG3
RPS17a		RGD1	RPA49
RPS18a		RGT1	RPC10
RPS18b		RHO3	RPC11
RPS19b		RHO5	RPC17
RPS1a		RIA1	RPE1
RPS1b		RIB2	RPN11
RPS20		RIB7	RPN14
RPS21a		RIM15	RPN6
RPS22b		RIM4	RPO41
RPS23a		RIM8	RPT5
RPS23b		RIO1	RRN11
RPS24b		RIO2	RRP42
RPS25a		RIX7	RRP45
RPS25b		RKI1	RSC1
RPS26a		RKM2	RSE1
RPS26b		RLM1	RSM18
RPS29b		RLP24	RSP5
RPS31		RLP7	RTS1
RPS4a		RMD11	RTT101
RPS4b		RME1	RTT106
RPS6a		RMI1	RVB2
RPS6b		RNH70	SAC1
RPS7a		RNQ1	SAC3
RPS7b		RNR2	SAC6
RPS8a		RNR3	SAF1
RPS8b		RNT1	SAM3
RPS9a		ROX1	SAP155
RPS9b		ROX3	SAR1
RRD2		RPA14	SAS2
RRF1		RPA34	SAT4
RRI1		RPC19	SBH2
RRI2		RPC25	SCC2
RRN9		RPC31	SCD5
RRP43		RPC34	SCJ1
RSA1		RPC37	SCL1
RSC3		RPC53	SCM4
RSC30		RPC82	SCS2
RSC4		RPF1	SCS3
RSC58		RPF2	SCW11
RSC9		RPG1	SDH1
RSF1		RPH1	SDH4
RSF2		RPI1	SDL1
RSM22		RPN1	SDT1
RSM23		RPN10	SEC1
RSM24		RPN5	SEC11
RSM25		RPN9	SEC13
RSM26		RPO21	SEC15
RSM27		RPR2	SEC17
RSM28		RPS27a	SEC23
RSN1		RPT2	SEC24
RTG2		RPT4	SEC27
RTT103		RRB1	SEC31
RTT107		RRM3	SEC39
RTT109		RRN10	SEC4
RUD3		RRN3	SEC5
RXT2		RRN6	SEC62
RXT3		RRN7	SEF1
SAC7		RRP12	SEH1
SAH1		RRP14	SEL1
SAM2		RRP15	SER2
SAP190		RRP4	SET5
SAS3		RRP46	SET6
SBH1		RRP8	SFA1
SBP1		RRP9	SFB2
SCD6		RRS1	SFB3
SCO1		RSA3	SFP1
SCP1		RSC2	SFT2
SCP160		RSM10	SGE1
SCW10		RTA1	SGT2
SDC1		RTN2	SHE10
SDH3		RTS2	SHM1
SDS22		RTS3	SHR3
SEC10		RTT105	SHY1
SEC12		RUP1	SIF2
SEC14		RVB1	SIP1
SEC2		SAL1	SIP3
SEC20		SAN1	SIP5
SEC21		SAP185	SIR1
SEC22		SAS5	SIS2
SEC28		SBE2	SIW14
SEC53		SCH9	SKG1
SEC59		SCM3	SKI8
SEC61		SCS7	SKS1
SEC63		SDA1	SMF1
SEC65		SDH2	SMF3
SEC66		SDS23	SML1
SEC72		SDS3	SMP3
SEN2		SEC6	SNA4
SER1		SEC9	SNF12
SER3		SED4	SNF3
SER33		SED5	SNF8
SES1		SEN1	SNL1
SEY1		SET4	SNO2
SFG1		SFL1	SNT1
SGN1		SGD1	SNT2
SGO1		SGF73	SOD2
SHE1		SGM1	SOG2
SHG1		SGV1	SOL1
SHM2		SHQ1	SOL3
SHS1		SIP2	SOP4
SIA1		SIP4	SPC110
SIL1		SIR2	SPC24
SIM1		SIS1	SPE4
SIN3		SIT4	SPG3
SIT1		SIZ1	SPL2
SKI2		SKN1	SPO1
SKI3		SKN7	SPO14
SKI7		SKP1	SPO20
SKM1		SKY1	SPO23
SKO1		SLA1	SPO75
SKP2		SLD2	SPP2
SLH1		SLD3	SPP382
SLI15		SLM1	SPP41
SLK19		SLM2	SPR1
SLM4		SLN1	SPS1
SLU7		SLS1	SPT7
SMC1		SLX9	SRB8
SMC2		SMC5	SRL2
SMC4		SMD2	SRM1
SMC6		SMD3	SRP1
SMD1		SMP1	SRY1
SMF2		SMY1	SSB1
SMI1		SMY2	SSD1
SMK1		SNA3	SSK2
SMT3		SNF5	SSN2
SNC1		SNF7	SSN3
SNZ1		SNG1	SSP120
SOR2		SNO3	SSQ1
SOY1		SNU114	SSS1
SPA2		SNU66	SST2
SPC19		SNX41	SSU1
SPC2		SOD1	SSY1
SPC98		SOF1	STB1
SPH1		SOK1	STB3
SPO12		SOL4	STB6
SPO77		SPB1	STE14
SPS4		SPC72	STM1
SPT15		SPE1	SUC2
SPT16		SPE2	SUM1
SPT21		SPG4	SUT2
SPT3		SPG5	SUV3
SPT6		SPO21	SVP26
SQS1		SPO71	SWA2
SRB4		SPP1	SWC7
SRB5		SPP381	SWF1
SRB7		SPS18	SYC1
SRP101		SPS19	SYF1
SRP21		SPS22	SYM1
SRP68		SPT10	SYS1
SRP72		SPT14	TAD3
SRT1		SPT2	TAF3
SSB2		SPT20	TAF6
SSE1		SQT1	TAO3
SSH1		SRC1	TAX4
SSP2		SRO77	TBF1
SSU72		SRO9	TCB1
STB2		SRP40	TCB3
STD1		SRP54	TDP1
STE12		SRV2	TEP1
STE13		SSA3	TEX1
STE23		SSF1	TFB5
STE24		SSF2	TFC6
STH1		SSH4	TFC7
STR2		SSL1	TFC8
STT3		SSL2	TFP1
STT4		SSM4	TGL1
STU2		SSO1	THI20
SUA7		SSP1	THI21
SUB2		SSY5	THI6
SUL1		STB5	THI80
SUL2		STE11	TID3
SUP45		STE20	TIM11
SUR1		STE4	TIM18
SUR4		STE50	TIR4
SUR7		STE7	TMA108
SVL3		STI1	TMS1
SVS1		STP1	TMT1
SWE1		STP2	TOF1
SWI5		STP22	TOK1
SWI6		STR3	TPC1
SWP82		SUA5	TPD3
SWS2		SUB1	TPK1
SXM1		SUE1	TPK2
SYN8		SUN4	TPN1
SYP1		SUP35	TPO1
TAH18		SWC3	TPO3
TAL1		SWD3	TPO4
TAN1		SWH1	TPO5
TCB2		SWM1	TPP1
TDH3		SYF2	TPS3
TEF4		SYG1	TRE1
TEM1		TAF1	TRP1
TFB4		TAF11	TRP3
THG1		TAF13	TRP4
THI13		TAF4	TRP5
THP2		TAF7	TRR1
THR4		TAF8	TRS23
TIF11		TAP42	TRX1
TIF4632		TAT2	TRX2
TIF5		TAZ1	TSA1
TIP20		TCO89	TSC10
TKL1		TCP1	TSL1
TLG1		TEA1	TUB4
TLG2		TES1	TUF1
TMA64		TFA1	TUL1
TOA2		TFA2	TUP1
TOF2		TFB1	TVP18
TOM1		TFB2	TWF1
TOM20		TFG1	TYE7
TOM40		THI3	TYR1
TOP2		THI7	TYW1
TOS1		THP1	UBA1
TOS2		TIF34	UBA3
TOS4		TIF35	UBA4
TPA1		TIM22	UBP1
TPI1		TIM50	UBP14
TPM2		TIP41	UBP15
TPS2		TMA10	UBP6
TPT1		TMA16	UBP7
TRK1		TMA17	UBP8
TRP2		TMA20	UBR2
TRS120		TMA22	UBX4
TRS130		TMA46	UBX6
TRS20		TOP1	UFD1
TSC13		TOP3	UGA1
TSR2		TOR1	ULP1
TUB1		TOR2	UPS1
TUB2		TOS8	URA3
TUB3		TPK3	URK1
TVP15		TRF5	USA1
TVP23		TRL1	UTP8
TVP38		TRM1	UTR4
TYS1		TRM10	UTR5
TYW3		TRM11	VAM10
UAF30		TRM112	VAM7
UBA2		TRM12	VBA2
UBC9		TRM2	VHT1
UBP12		TRM3	VID21
UBP2		TRM7	VMA13
UBS1		TRM8	VMA2
UFE1		TRX3	VPH1
UGP1		TRZ1	VPS29
UIP3		TSC11	VPS30
UME1		TSR1	VPS35
UNG1		UBC13	VPS53
URA2		UBC5	VPS62
URA5		UBC8	VPS68
URA6		UBP10	VPS70
URH1		UBP13	VPS73
UTR2		UBR1	WHI4
VAB2		UFD4	WRS1
VAC17		UFO1	WSC3
VAN1		UGA2	WSC4
VAS1		UGA4	WTM1
VBA1		UGX2	XKS1
VIK1		UIP5	XPT1
VIP1		ULP2	YAF9
VMA21		UME6	YAK1
VMA4		UMP1	YAL027w
VMA5		URA1	YAL037w
VMA6		URA8	YAP1801
VPS16		URB2	YAP1802
VPS25		UTH1	YAR068w
VPS28		UTP14	YBL083c
VPS38		UTP15	YBL086c
VPS5		UTP20	YBL104c
VPS51		UTP21	YBP1
VPS52		UTP23	YBR012c
VPS54		UTP30	YBR013c
VPS66		UTP4	YBR016w
VPS71		UTP5	YBR053c
VPS74		UTP9	YBR071w
VPS9		VAC14	YBR094w
VRG4		VAC7	YBR124w
WSC2		VCX1	YBR137w
WSS1		VHR1	YBR139w
YAH1		VHS2	YBR147w
YAP5		VID24	YBR187w
YAR023c		VID30	YBR190w
YBL010c		VPH2	YBR204c
YBL053w		VPS15	YBR220c
YBL055c		VPS21	YBR224w
YBL062w		VPS27	YBR225w
YBL065w		VPS60	YBR246w
YBL077w		VPS72	YBR277c
YBL107c		VPS75	YBR284w
YBR014c		VPS8	YBT1
YBR025c		VTA1	YCL003W
YBR062c		VTC1	YCL020w
YBR075w		VTS1	YCL022c
YBR096w		WAR1	YCL033c
YBR100W		WHI2	YCP4
YBR134w		XBP1	YCR025c
YBR138c		XDJ1	YCR061w
YBR174c		XRS2	YCR095c
YBR184w		YAL044w-a	YCR099c
YBR206w		YAL049c	YCR101c
YBR255c-a		YAP1	YDC1
YBR281c		YAR028w	YDJ1
YBR285w		YAR1	YDL023c
YCG1		YAT2	YDL027c
YCK2		YBL059w	YDL068w
YCL002c		YBL081w	YDL073w
YCL065w		YBL095w	YDL086w
YCR013c		YBR074w	YDL163w
YCR015c		YBR090c	YDL187c
YCR016w		YBR108w	YDL206w
YCR023c		YBR116c	YDR008c
YCR043c		YBR141c	YDR053w
YCR090c		YBR235w	YDR056c
YCR097w-a		YBR238c	YDR089w
YDL010w		YBR239c	YDR090c
YDL062w		YBR242w	YDR119w
YDL094c		YBR255w	YDR154c
YDL121c		YBR261c	YDR196c
YDL211c		YBR266c	YDR203w
YDL241w		YCL001C-A	YDR210w
YDR018c		YCL047c	YDR220c
YDR051c		YCL056c	YDR222w
YDR063w		YCR050c	YDR306c
YDR065w		YCR064c	YDR307w
YDR066c		YCS4	YDR319c
YDR067c		YDL026w	YDR327w
YDR107c		YDL041w	YDR336w
YDR157w		YDL063c	YDR366c
YDR161w		YDL085c-a	YDR387c
YDR193w		YDL109c	YDR391c
YDR209c		YDL177c	YDR438w
YDR249c		YDL183c	YDR455c
YDR333c		YDL199c	YDR474c
YDR348c		YDL218w	YDR506c
YDR360w		YDR020c	YDR537c
YDR412w		YDR026c	YDR541c
YDR415c		YDR049w	YEF1
YDR417c		YDR061w	YEL009c-a
YDR431w		YDR124w	YEL028w
YDR444w		YDR131c	YEL033w
YDR467c		YDR132c	YEL047c
YDR531w		YDR133c	YEL057c
YDR532c		YDR185c	YEL068c
YEH2		YDR262w	YEL077c
YEN1		YDR266c	YER066w
YER077c		YDR287w	YER071c
YER078c		YDR338c	YER076c
YER084w		YDR344c	YER093c-a
YER137c		YDR352w	YER139c
YER138c		YDR396w	YER163c
YER160c		YDR433w	YER186c
YFH1		YDR509w	YER187w
YFL032w		YDR520c	YET1
YFL051c		YEL045c	YET2
YFR011c		YEL053w-a	YET3
YFR020w		YEL067c	YFL011W-A
YFR035c		YER010c	YFL042c
YFR039c		YER039c-a	YFL-TYa
YFR045w		YER076w-a	YFR006w
YGL042c		YER079c-a	YFR007w
YGL057c		YER084w-a	YFR017c
YGL082w		YER113c	YFR024C
YGL085w		YER128w	YFR026c
YGL088w		YER158c	YFR044c
YGL102c		YFL006w	YFR054c
YGL117w		YFL034w	YGK3
YGL132w		YFL067w	YGL010w
YGL152c		YFR016c	YGL036w
YGL160w		YFR038w	YGL059w
YGL165c		YGL046W	YGL081w
YGL217c		YGL072c	YGL157w
YGL262w		YGL108c	YGL177w
YGR017w		YGL109w	YGL196w
YGR035c		YGL114w	YGL214w
YGR050c		YGL149w	YGL218w
YGR073c		YGL182c	YGL242c
YGR115c		YGL220w	YGL250w
YGR117c		YGL226w	YGR012w
YGR146c		YGL231c	YGR025w
YGR150c		YGL261c	YGR054w
YGR190c		YGR021w	YGR071c
YGR263c		YGR022c	YGR110w
YGR269w		YGR042w	YGR125w
YHP1		YGR067c	YGR127w
YHR039C-B		YGR079w	YGR149w
YHR045w		YGR102c	YGR207c
YHR173c		YGR130c	YGR226c
YHR182c-a		YGR137w	YGR235c
YIL029c		YGR201c	YGR237c
YIL089w		YGR277c	YGR259c
YIL158w		YHC1	YHC3
YIL172c		YHL008c	YHI9
YIP1		YHL026c	YHL005c
YIP3		YHL029c	YHL012w
YJL018W		YHL039w	YHL017w
YJL022w		YHL050c	YHR009c
YJL046w		YHR003c	YHR022c
YJL049w		YHR032w	YHR113w
YJL051w		YHR048w	YHR122w
YJL075c		YHR069c-a	YHR127w
YJL107c		YHR097c	YHR131c
YJL120w		YHR100c	YHR140w
YJL131c		YHR138c	YHR159w
YJL171c		YHR151c	YHR177w
YJL193w		YHR182w	YHR202w
YJL195c		YIA6	YHR209w
YJL202c		YIL024c	YHR214w
YJR003c		YIL055c	YIF1
YJR008w		YIL059c	YIG1
YJR027w		YIL064w	YIL001w
YJR029w		YIL087c	YIL039w
YJR054w		YIL091c	YIL054w
YJR071w		YIL096c	YIL067c
YJR087w		YIL108w	YIL077c
YJR088c		YIL110w	YIL082w
YJR098c		YIL127c	YIL083c
YJR107w		YIL151c	YIL165c
YKL023w		YIL152w	YIL169c
YKL037w		YIL161w	YIM1
YKL044w		YIL168w	YIP5
YKL047w		YIR014w	YIR003w
YKL077w		YIR035c	YIR007w
YKL091c		YJL017w	YIR020c
YKL118w		YJL032w	YIR020w-b
YKL161c		YJL123c	YIR030w-a
YKL162c		YJL147c	YJL021C
YKR011c		YJL149w	YJL055w
YKR012c		YJL152w	YJL068c
YKR040c		YJL163c	YJL142c
YKR074w		YJL205C-A	YJL206C-A
YKU80		YJL220w	YJR011c
YLL044w		YJR056c	YJR012c
YLL047w		YJR096w	YJR015w
YLL053c		YJR111c	YJR028w
YLR001c		YJR124c	YJR038c
YLR031w		YJR129c	YJR039w
YLR042c		YJR136c	YJR061w
YLR046c		YJU2	YJR116w
YLR049c		YKE4	YJR119c
YLR065c		YKL018c-a	YJR128w
YLR101c		YKL027w	YJR146w
YLR104w		YKL053w	YJR149w
YLR132c		YKL063c	YJU3
YLR211c		YKL076c	YKL036c
YLR247c		YKL107w	YKL066w
YLR301w		YKL115c	YKL070w
YLR339c		YKL123w	YKL133c
YLR349w		YKL147c	YKL207w
YLR392c		YKL171w	YKL222c
YLR404w		YKL199C	YKR005c
YLR428c		YKR018c	YKR017c
YLR455w		YKR035c	YKR021w
YLR456w		YKR043c	YKR051w
YMD8		YKR077w	YKR070w
YML053c		YKR096w	YKU70
YML079w		YLF2	YLL007c
YML094c-a		YLH47	YLL014w
YML116w-a		YLL055w	YLL017w
YMR003w		YLL056c	YLL020c
YMR010w		YLL059c	YLL030c
YMR075c-a		YLR040c	YLL033w
YMR098c		YLR057w	YLL058w
YMR1		YLR063w	YLL065w
YMR102c		YLR073c	YLR003c
YMR130w		YLR091w	YLR021w
YMR134w		YLR126c	YLR036c
YMR144w		YLR140w	YLR050c
YMR185w		YLR164w	YLR053c
YMR187c		YLR173w	YLR111w
YMR194c-a		YLR177w	YLR112w
YMR210w		YLR198c	YLR118c
YMR233w		YLR199c	YLR122c
YMR290w-a		YLR224w	YLR124w
YMR291w		YLR257w	YLR125w
YMR293c		YLR282c	YLR156w
YND1		YLR287c	YLR162w
YNG1		YLR312c	YLR184w
YNL010w		YLR326w	YLR202c
YNL019c		YLR338w	YLR232w
YNL043c		YLR346c	YLR241w
YNL058c		YLR356w	YLR253w
YNL089c		YLR365w	YLR269c
YNL122c		YLR407w	YLR281c
YNL170w		YLR412w	YLR283w
YNL213c		YLR422w	YLR290c
YNL247w		YLR426w	YLR294c
YNL266w		YLR446w	YLR296w
YNL300w		YMC1	YLR302c
YNL303w		YMC2	YLR311c
YNR005c		YML018c	YLR331c
YOL015w		YML082w	YLR345w
YOL029c		YML099w-a	YLR379w
YOL053w		YML131w	YLR402w
YOL079w		YML6	YLR408c
YOL099c		YMR034c	YLR415c
YOL107w		YMR041c	YLR416c
YOL114c		YMR057c	YLR419w
YOL166c		YMR073c	YLR434c
YOP1		YMR082c	YME1
YOR013w		YMR086c-a	YME2
YOR015w		YMR103c	YML002w
YOR022c		YMR111c	YML003w
YOR071c		YMR114c	YML012c-a
YOR093c		YMR118c	YML020w
YOR114w		YMR122c	YML034c-a
YOR131c		YMR141c	YML057c-a
YOR200w		YMR148w	YML087c
YOR218c		YMR178w	YML090w
YOR246c		YMR193c-a	YML096w
YOR262w		YMR206w	YML122c
YOR305w		YMR226c	YMR027w
YOR331c		YMR252c	YMR074c
YOR333c		YMR253c	YMR084w
YOR338w		YMR265c	YMR085w
YOR352w		YMR269w	YMR087w
YOR385w		YMR294w-a	YMR090w
YOR390w		YMR310c	YMR135w-a
YOR392w		YNL011c	YMR147w
YOS1		YNL013c	YMR155w
YOX1		YNL035c	YMR160w
YPL073c		YNL046w	YMR166c
YPL113c		YNL050c	YMR171c
YPL141c		YNL095c	YMR181c
YPL191c		YNL140c	YMR209c
YPL199c		YNL174w	YMR247c
YPL236c		YNL176c	YMR254c
YPL251w		YNL179c	YMR259c
YPL257w		YNL181w	YMR262w
YPL260w		YNL187w	YMR306c-a
YPL264c		YNL190w	YMR31
YPL272c		YNL191w	YMR315w
YPL276w		YNL193w	YMR316c-b
YPR004c		YNL208w	YMR317w
YPR012w		YNL211c	YNK1
YPR044c		YNL226w	YNL018c
YPR050c		YNL228w	YNL022c
YPR071w		YNL234w	YNL028w
YPR078c		YNL305c	YNL040w
YPR089w		YNR021w	YNL045w
YPR099c		YNR024w	YNL100w
YPR114w		YNR036c	YNL105w
YPR174c		YNR042w	YNL108c
YPT11		YNR048w	YNL152w
YPT53		YNR064c	YNL155w
YRM1		YNR073c	YNL162w-a
YSP1		YOL037c	YNL171c
YSP2		YOL050c	YNL198c
YTA7		YOL070c	YNL235c
ZDS2		YOL083w	YNL274c
ZEO1		YOL125w	YNL285w
ZRG8		YOL134c	YNL313c
ZTA1		YOL138c	YNR014w
		YOL157c	YNR029c
		YOR006c	YNR047w
		YOR052c	YNR062c
		YOR066w	YNR063w
		YOR1	YNR071c
		YOR146w	YOL019w
		YOR154w	YOL035c
		YOR251c	YOL036w
		YOR271c	YOL073c
		YOR318c	YOL087c
		YPL030w	YOL153c
		YPL033c	YOR019w
		YPL044c	YOR021c
		YPL056c	YOR041c
		YPL068c	YOR050c
		YPL071c	YOR051c
		YPL107w	YOR055w
		YPL108w	YOR059c
		YPL114w	YOR060c
		YPL158c	YOR105w
		YPL184c	YOR139c
		YPL229w	YOR152c
		YPL230w	YOR192c
		YPR015c	YOR215c
		YPR027c	YOR223w
		YPR038w	YOR227w
		YPR085c	YOR228c
		YPR098c	YOR238w
		YPR115w	YOR277c
		YPR126c	YOR283w
		YPR142c	YOR285w
		YPR148c	YOR289w
		YPR150w	YOR292c
		YPR172w	YOR325w
		YPT1	YOR356w
		YPT10	YOR364w
		YPT32	YOR389w
		YPT52	YPC1
		YRA1	YPD1
		YRA2	YPK1
		YRB2	YPK2
		YSN1	YPL014w
		YSP3	YPL039w
		YSR3	YPL067c
		YTM1	YPL088w
		YUR1	YPL109c
		YVH1	YPL136w
		ZDS1	YPL144w
		ZIM17	YPL150w
		ZPR1	YPL168w
		ZUO1	YPL205c
			YPL206c
			YPL225w
			YPL245w
			YPL277c
			YPR003c
			YPR039w
			YPR084w
			YPR090w
			YPR109w
			YPR118w
			YPR147c
			YPR153w
			YPR157w
			YPR196w
			YPS1
			YPS7
			YPT6
			YRB1
			YRB30
			YSA1
			YSC84
			YSH1
			YTA12
			YTA6
			YTP1
			YVC1
			ZRG17
			ZSP1
